# Supplementary material for: New Occurrence of Nigrospora oryzae Causing Leaf Blight in Ginkgo biloba in China and Biocontrol Screening of Endophytic Bacteria
Source: Microorganisms. 2024 Oct 23;12(11):2125. doi: 10.3390/microorganisms12112125 (PMC11597052; doi:10.3390/microorganisms12112125)
Supplement: Supplementary file 1 [file microorganisms-12-02125-s001.zip › Table S2.xlsx]

## Sheet: Sheet1
Locus	Primer	Sequence (5′–3′)	PCR Conditions
16S ribosomal DNA(16S rDNA)	27F	AGAGTTTGATCCTGGCTCAG	94 ℃, 3 min;(94 ℃, 30 s, 58 ℃, 30 s; 72 ℃, 15 s) × 30; 72 ℃, 10 min
	1492R	TACGGYTACCTTGTTACGACTT
