# Supplementary material for: New Occurrence of Nigrospora oryzae Causing Leaf Blight in Ginkgo biloba in China and Biocontrol Screening of Endophytic Bacteria
Source: Microorganisms. 2024 Oct 23;12(11):2125. doi: 10.3390/microorganisms12112125 (PMC11597052; doi:10.3390/microorganisms12112125)
Supplement: Supplementary file 1 [file microorganisms-12-02125-s001.zip › Table S1.xlsx]

## Sheet: Sheet1
Locus	Primer	Sequence (5′–3′)	PCR conditions
Internal Transcribed Spacer (ITS)	ITS1	TCCGTAGGTGAACCTGCGG	95 ℃, 5 min;(95 ℃, 30 s, 56 ℃, 30 s; 72 ℃, 30 s) × 34; 72 ℃, 10 min
	ITS4	TCCTCCGCTTATTGATATGC
Elongation factor 1-alpha (EF1-α)	EF1-728F	ATGGGTAAGGA(A/G)GACAAGAC	95 ℃, 5 min;(95 ℃, 30 s, 52 ℃, 30 s; 72 ℃, 45 s) × 3 4; 72 ℃, 10 min
	EF1-986R	GTGGGGCATTTACCCCGCC
Beta-tubulin(β-tub)	βt2a	GGTAACCAAATCGGTGCTGCTTTC	95 ℃, 3 min;(95 ℃, 30 s, 60 ℃, 30 s; 72 ℃, 30 s) × 34; 72 ℃, 10 min
	βt2b	ACCCTCAGTGTAGTGACCCTTGGC
